# Supplementary material for: Decrease in Overall Vaccine Hesitancy in College Students during the COVID-19 Pandemic
Source: Vaccines (Basel). 2023 Jun 21;11(7):1132. doi: 10.3390/vaccines11071132 (PMC10384532; doi:10.3390/vaccines11071132)
Supplement: Supplementary file 1 [file vaccines-11-01132-s001.zip]

Archive with 2 entries (2 files):
- Supplementary File S1-Follow up survey.pdf
- Supplementary File S2-Initial Survey.pdf
